# Supplementary material for: Network Pharmacology-Based Prediction of the Active Compounds, Potential Targets, and Signaling Pathways Involved in Danshiliuhao Granule for Treatment of Liver Fibrosis
Source: Evid Based Complement Alternat Med. 2019 Jul 3;2019:2630357. doi: 10.1155/2019/2630357 (PMC6636523; doi:10.1155/2019/2630357)
Supplement: Supplementary Materials — Supplementary 1. Supplementary Table 1: the information of active compounds in DSLHG formula. Supplementary 2. Supplementary Table 2: the 192 potential targets of active ingredients in DSLHG formula. Supplementary 3. Supplementary Figure 1: HE and Masson staining of liver sections for each group. [file 2630357.f1.zip › 2630357.f1/Supplementary Table 1.xlsx]

## Sheet: Supplementary Table 1
Supplementary Table 1 The information of active compounds in DSLHG formula.
No.	Mol ID	Molecule Name	MW	OB (%)	DL	Herb
M1	MOL000006	luteolin	286.25	36.16	0.25	Polygoni Cuspidati Rhizoma Et Radix
M2	MOL000073	ent-Epicatechin	290.29	48.96	0.24	Lysimachiae Herbaa
M3	MOL000096	(-)-catechin	290.29	49.68	0.24	Radix Rhei Et Rhizome
M4	MOL000098	quercetin	302.25	46.43	0.28	Lysimachiae Herbaa；Polygoni Cuspidati Rhizoma Et Radix；Gardeniae Fructus；Corydalis Rhizoma
M5	MOL000211	Mairin	456.78	55.38	0.78	Aucklandiae66 Radix
M6	MOL000217	(S)-Scoulerine	327.41	32.28	0.54	Corydalis Rhizoma
M7	MOL000354	isorhamnetin	316.28	49.6	0.31	Lysimachiae Herbaa
M8	MOL000358	beta-sitosterol	414.79	36.91	0.75	Radix Rhei Et Rhizome；Polygoni Cuspidati Rhizoma Et Radix；Gardeniae Fructus；Aurantii Fructus
M9	MOL000359	sitosterol	414.79	36.91	0.75	Lysimachiae Herbaa;Aucklandiae66 Radix;Corydalis Rhizoma
M10	MOL000422	kaempferol	286.25	41.88	0.24	Lysimachiae Herbaa;Gardeniae Fructus
M11	MOL000449	Stigmasterol	412.77	43.83	0.76	Gardeniae Fructus;Aucklandiae66 Radix;Corydalis Rhizoma
M12	MOL000471	aloe-emodin	270.25	83.38	0.24	Radix Rhei Et Rhizome
M13	MOL000492	(+)-catechin	290.29	54.83	0.24	Polygoni Cuspidati Rhizoma Et Radix
M14	MOL000554	gallic acid-3-O-(6'-O-galloyl)-glucoside	484.4	30.25	0.67	Radix Rhei Et Rhizome
M15	MOL000785	palmatine	352.44	64.6	0.65	Corydalis Rhizoma
M16	MOL000787	Fumarine	353.4	59.26	0.83	Corydalis Rhizoma
M17	MOL000790	Isocorypalmine	341.44	35.77	0.59	Corydalis Rhizoma
M18	MOL000791	bicuculline	367.38	69.67	0.88	Corydalis Rhizoma
M19	MOL000793	C09367	325.39	47.54	0.69	Corydalis Rhizoma
M20	MOL001406	crocetin	328.44	35.3	0.26	Gardeniae Fructus
M21	MOL001454	berberine	336.39	36.86	0.78	Corydalis Rhizoma
M22	MOL001458	coptisine	320.34	30.67	0.86	Corydalis Rhizoma
M23	MOL001460	Cryptopin	369.45	78.74	0.72	Corydalis Rhizoma
M24	MOL001461	Dihydrochelerythrine	349.41	32.73	0.81	Corydalis Rhizoma
M25	MOL001463	Dihydrosanguinarine	333.36	59.31	0.86	Corydalis Rhizoma
M26	MOL001474	sanguinarine	332.35	37.81	0.86	Corydalis Rhizoma
M27	MOL001494	Mandenol	308.56	42	0.19	Gardeniae Fructus
M28	MOL001506	Supraene	410.8	33.55	0.42	Gardeniae Fructus
M29	MOL001663	(4aS,6aR,6aS,6bR,8aR,10R,12aR,14bS)-10-hydroxy-2,2,6a,6b,9,9,12a-heptamethyl-1,3,4,5,6,6a,7,8,8a,10,11,12,13,14b-tetradecahydropicene-4a-carboxylic acid	456.78	32.03	0.76	Gardeniae Fructus
M30	MOL001689	acacetin	284.28	34.97	0.24	Lysimachiae Herbaa
M31	MOL001790	Linarin	592.6	39.84	0.71	Lysimachiae Herbaa
M32	MOL001941	Ammidin	270.3	34.55	0.22	Gardeniae Fructus
M33	MOL001942	isoimperatorin	270.3	45.46	0.23	Gardeniae Fructus
M34	MOL002235	EUPATIN	360.34	50.8	0.41	Radix Rhei Et Rhizome
M35	MOL002251	Mutatochrome	552.96	48.64	0.61	Radix Rhei Et Rhizome
M36	MOL002259	Physciondiglucoside	608.6	41.65	0.63	Radix Rhei Et Rhizome;Polygoni Cuspidati Rhizoma Et Radix
M37	MOL002260	Procyanidin B-5,3'-O-gallate	730.67	31.99	0.32	Radix Rhei Et Rhizome
M38	MOL002268	rhein	284.23	47.07	0.28	Radix Rhei Et Rhizome;Polygoni Cuspidati Rhizoma Et Radix
M39	MOL002276	Sennoside E_qt	524.5	50.69	0.61	Radix Rhei Et Rhizome
M40	MOL002280	Torachrysone-8-O-beta-D-(6'-oxayl)-glucoside	480.46	43.02	0.74	Radix Rhei Et Rhizome;Polygoni Cuspidati Rhizoma Et Radix
M41	MOL002281	Toralactone	272.27	46.46	0.24	Radix Rhei Et Rhizome
M42	MOL002288	Emodin-1-O-beta-D-glucopyranoside	432.41	44.81	0.8	Radix Rhei Et Rhizome
M43	MOL002293	Sennoside D_qt	524.5	61.06	0.61	Radix Rhei Et Rhizome
M44	MOL002297	Daucosterol_qt	386.73	35.89	0.7	Radix Rhei Et Rhizome
M45	MOL002303	palmidin A	510.52	32.45	0.65	Radix Rhei Et Rhizome
M46	MOL002341	Hesperetin	302.3	70.31	0.27	Lysimachiae Herbaa
M47	MOL002670	Cavidine	353.45	35.64	0.81	Corydalis Rhizoma
M48	MOL002883	Ethyl oleate (NF)	310.58	32.4	0.19	Gardeniae Fructus
M49	MOL002903	(R)-Canadine	339.42	55.37	0.77	Corydalis Rhizoma
M50	MOL003095	5-hydroxy-7-methoxy-2-(3,4,5-trimethoxyphenyl)chromone	358.37	51.96	0.41	Gardeniae Fructus
M51	MOL004071	Hyndarin	355.47	73.94	0.64	Corydalis Rhizoma
M52	MOL004190	(-)-alpha-N-methylcanadine	354.46	45.06	0.8	Corydalis Rhizoma
M53	MOL004191	Capaurine	371.47	62.91	0.69	Corydalis Rhizoma
M54	MOL004193	Clarkeanidine	327.41	86.65	0.54	Corydalis Rhizoma
M55	MOL004195	CORYDALINE	369.5	65.84	0.68	Corydalis Rhizoma
M56	MOL004196	Corydalmine	340.45	52.5	0.59	Corydalis Rhizoma
M57	MOL004197	Corydine	341.44	37.16	0.55	Corydalis Rhizoma
M58	MOL004198	18797-79-0	367.43	46.06	0.85	Corydalis Rhizoma
M59	MOL004199	Corynoloxine	365.41	38.12	0.6	Corydalis Rhizoma
M60	MOL004200	methyl-[2-(3,4,6,7-tetramethoxy-1-phenanthryl)ethyl]amine	355.47	61.15	0.44	Corydalis Rhizoma
M61	MOL004202	dehydrocavidine	351.43	38.99	0.81	Corydalis Rhizoma
M62	MOL004203	Dehydrocorybulbine	352.44	46.97	0.63	Corydalis Rhizoma
M63	MOL004204	dehydrocorydaline	366.47	41.98	0.68	Corydalis Rhizoma
M64	MOL004205	Dehydrocorydalmine	338.41	43.9	0.59	Corydalis Rhizoma
M65	MOL004208	demethylcorydalmatine	327.41	38.99	0.54	Corydalis Rhizoma
M66	MOL004209	13-methyldehydrocorydalmine	352.44	35.94	0.63	Corydalis Rhizoma
M67	MOL004210	(1S,8'R)-6,7-dimethoxy-2-methylspiro[3,4-dihydroisoquinoline-1,7'-6,8-dihydrocyclopenta[g][1,3]benzodioxole]-8'-ol	369.45	43.95	0.72	Corydalis Rhizoma
M68	MOL004214	isocorybulbine	368.51	40.18	0.66	Corydalis Rhizoma
M69	MOL004215	leonticine	327.46	45.79	0.26	Corydalis Rhizoma
M70	MOL004216	13-methylpalmatrubine	352.44	40.97	0.63	Corydalis Rhizoma
M71	MOL004220	N-methyllaurotetanine	341.44	41.62	0.56	Corydalis Rhizoma
M72	MOL004221	norglaucing	341.44	30.35	0.56	Corydalis Rhizoma
M73	MOL004224	pontevedrine	381.41	30.28	0.71	Corydalis Rhizoma
M74	MOL004225	pseudocoptisine	320.34	38.97	0.86	Corydalis Rhizoma
M75	MOL004226	24240-05-9	353.4	53.75	0.83	Corydalis Rhizoma
M76	MOL004228	saulatine	396.47	42.74	0.79	Corydalis Rhizoma
M77	MOL004230	stylopine	323.37	48.25	0.85	Corydalis Rhizoma
M78	MOL004231	Tetrahydrocorysamine	337.4	34.17	0.86	Corydalis Rhizoma
M79	MOL004232	tetrahydroprotopapaverine	329.43	57.28	0.33	Corydalis Rhizoma
M80	MOL004233	ST057701	341.44	31.87	0.56	Corydalis Rhizoma
M81	MOL004234	2,3,9,10-tetramethoxy-13-methyl-5,6-dihydroisoquinolino[2,1-b]isoquinolin-8-one	381.46	76.77	0.73	Corydalis Rhizoma
M82	MOL004328	naringenin	272.27	59.29	0.21	Aurantii Fructus
M83	MOL004561	Sudan III	352.42	84.07	0.59	Gardeniae Fructus
M84	MOL004763	Izoteolin	327.41	39.53	0.51	Corydalis Rhizoma
M85	MOL005828	nobiletin	402.43	61.67	0.52	Aurantii Fructus
M86	MOL005869	daucostero_qt	414.79	36.91	0.75	Lysimachiae Herbaa
M87	MOL007245	3-Methylkempferol	300.28	60.16	0.26	Gardeniae Fructus
M88	MOL007936	rhamnocitrin-3,4'-diglucOside	624.6	32.52	0.64	Lysimachiae Herbaa
M89	MOL009038	GBGB	550.57	45.58	0.83	Gardeniae Fructus
M90	MOL010813	Benzo[a]carbazole	217.28	35.22	0.22	Aucklandiae66 Radix
M91	MOL010828	cynaropicrin	346.41	67.5	0.38	Aucklandiae66 Radix
M92	MOL010839	lappadilactone	494.68	38.56	0.73	Aucklandiae66 Radix
M93	MOL013281	6,8-Dihydroxy-7-methoxyxanthone	258.24	35.83	0.21	Polygoni Cuspidati Rhizoma Et Radix
M94	MOL013287	Physovenine	262.34	106.21	0.19	Polygoni Cuspidati Rhizoma Et Radix
M95	MOL013288	Picralinal	366.45	58.01	0.75	Polygoni Cuspidati Rhizoma Et Radix
M96	MOL013381	Marmin	332.43	38.23	0.31	Aurantii Fructus
M97	MOL000472	emodin	270.25	24.4	0.24	Radix Rhei Et Rhizome,Polygoni Cuspidati Rhizoma Et Radix
M98	MOL001729	chrysophanol	254.25	18.64	0.21	Radix Rhei Et Rhizome,Polygoni Cuspidati Rhizoma Et Radix
M99	MOL000476	physcion	284.28	22.29	0.27	Radix Rhei Et Rhizome,Polygoni Cuspidati Rhizoma Et Radix
M100	MOL012744	resveratrol	228.26	19.07	0.11	Polygoni Cuspidati Rhizoma Et Radix
M101	MOL013289	polydatin	390.42	21.44	0.5	Polygoni Cuspidati Rhizoma Et Radix
M102	MOL004557	geniposide	388.41	14.64	0.44	Gardeniae Fructus
M103	MOL001648	genipin	226.25	26.06	0.1	Gardeniae Fructus
M104	MOL001668	geniposidic acid	374.38	19.59	0.41	Gardeniae Fructus
M105	MOL009038	genipin 1-gentiobioside/GBGB	550.57	45.58	0.83	Gardeniae Fructus
M106	MOL001298	dehydrocostus lactone	230.33	58.57	0.14	Aucklandiae Radix
M107	MOL013383	neohesperidin	610.62	11.57	0.69	Aurantii Fructus
M108	MOL004235	tetrahydropalmatine	355.47	24.87	0.63	Corydalis Rhizoma
