# Supplementary material for: Network Pharmacology-Based Prediction of the Active Compounds, Potential Targets, and Signaling Pathways Involved in Danshiliuhao Granule for Treatment of Liver Fibrosis
Source: Evid Based Complement Alternat Med. 2019 Jul 3;2019:2630357. doi: 10.1155/2019/2630357 (PMC6636523; doi:10.1155/2019/2630357)
Supplement: Supplementary Materials — Supplementary 1. Supplementary Table 1: the information of active compounds in DSLHG formula. Supplementary 2. Supplementary Table 2: the 192 potential targets of active ingredients in DSLHG formula. Supplementary 3. Supplementary Figure 1: HE and Masson staining of liver sections for each group. [file 2630357.f1.zip › 2630357.f1/Supplementary Table 2.xlsx]

## Sheet: Supplementary Table 2
Supplementary Table 2 The 192 potential targets of active ingredients in DSLHG formula.
No.	Uniprot	Protein name	Gene name
1	P16442	Histo-blood group ABO system transferase	ABO
2	P12821	Angiotensin-converting enzyme	ACE
3	P78536	Disintegrin and metalloproteinase domain-containing protein 17	ADAM17
4	P00326	Alcohol dehydrogenase 1C	ADH1C
5	P11766	Alcohol dehydrogenase class-3	ADH5
6	P55263	Adenosine kinase	ADK
7	P23526	Adenosylhomocysteinase	AHCY
8	P15121	Aldose reductase	AKR1B1
9	Q04828	Aldo-keto reductase family 1 member C1	AKR1C1
10	P52895	Aldo-keto reductase family 1 member C2	AKR1C2
11	P42330	Aldo-keto reductase family 1 member C3	AKR1C3
12	P31749	RAC-alpha serine/threonine-protein kinase	AKT1
13	P02768	Serum albumin	ALB
14	P05091	Aldehyde dehydrogenase, mitochondrial	ALDH2
15	P04745	Alpha-amylase 1	AMY1A
16	P04746	Pancreatic alpha-amylase	AMY2A
17	P03950	Angiogenin	ANG
18	P08758	Annexin A5	ANXA5
19	P10275	Androgen receptor	AR
20	O00244	Copper transport protein ATOX1	ATOX1
21	O14965	Aurora kinase A	AURKA
22	Q9P2W7	Galactosylgalactosylxylosylprotein 3-beta-glucuronosyltransferase 1	B3GAT1
23	Q93088	Betaine--homocysteine S-methyltransferase 1	BHMT
24	P30043	Flavin reductase	BLVRB
25	P12643	Bone morphogenetic protein 2	BMP2
26	P18075	Bone morphogenetic protein 7	BMP7
27	P15056	Serine/threonine-protein kinase B-raf	BRAF
28	Q10588	ADP-ribosyl cyclase/cyclic ADP-ribose hydrolase 2	BST1
29	P00915	Carbonic anhydrase 1	CA1
30	P00918	Carbonic anhydrase 2	CA2
31	P16152	Carbonyl reductase [NADPH] 1	CBR1
32	P20248	Cyclin-A2	CCNA2
33	P24941	Cell division protein kinase 2	CDK2
34	Q15078	Cyclin-dependent kinase 5 activator 1	CDK5R1
35	Q00534	Cyclin-dependent kinase 6	CDK6
36	O14757	Serine/threonine-protein kinase Chk1	CHEK1
37	P49759	Dual specificity protein kinase CLK1	CLK1
38	P15086	Carboxypeptidase B	CPB1
39	P29373	Cellular retinoic acid-binding protein 2	CRABP2
40	P78368	Casein kinase I isoform gamma-2	CSNK1G2
41	P35221	Catenin alpha-1	CTNNA1
42	P43235	Cathepsin K	CTSK
43	P10632	Cytochrome P450 2C8	CYP2C8
44	P11712	Cytochrome P450 2C9	CYP2C9
45	P53355	Death-associated protein kinase 1	DAPK1
46	P27707	Deoxycytidine kinase	DCK
47	P00374	Dihydrofolate reductase	DHFR
48	Q02127	Dihydroorotate dehydrogenase (quinone), mitochondrial	DHODH
49	P16444	Dipeptidase 1	DPEP1
50	P27487	Dipeptidyl peptidase 4	DPP4
51	P00533	Epidermal growth factor receptor	EGFR
52	P08246	Neutrophil elastase	ELANE
53	P54760	Ephrin type-B receptor 4	EPHB4
54	Q15303	Receptor tyrosine-protein kinase erbB-4	ERBB4
55	P03372	Estrogen receptor	ESR1
56	Q92731	Estrogen receptor beta	ESR2
57	P62508	Estrogen-related receptor gamma	ESRRG
58	P00742	Coagulation factor X	F10
59	P00734	Prothrombin	F2
60	P08709	Coagulation factor VII	F7
61	P05413	Fatty acid-binding protein, heart	FABP3
62	P15090	Fatty acid-binding protein, adipocyte	FABP4
63	P51161	Gastrotropin	FABP6
64	O15540	Fatty acid-binding protein, brain	FABP7
65	P22830	Ferrochelatase, mitochondrial	FECH
66	P11362	Fibroblast growth factor receptor 1	FGFR1
67	P21802	Fibroblast growth factor receptor 2	FGFR2
68	P62942	Peptidyl-prolyl cis-trans isomerase FKBP1A	FKBP1A
69	P51570	Galactokinase	GALK1
70	P02774	Vitamin D-binding protein	GC
71	P49841	Glycogen synthase kinase-3 beta	GSK3B
72	P00390	Glutathione reductase, mitochondrial	GSR
73	P08263	Glutathione S-transferase A1	GSTA1
74	P09211	Glutathione S-transferase P	GSTP1
75	P08631	Tyrosine-protein kinase HCK	HCK
76	Q9BY41	Histone deacetylase 8	HDAC8
77	P07686	Beta-hexosaminidase subunit beta	HEXB
78	P49773	Histidine triad nucleotide-binding protein 1	HINT1
79	P19367	Hexokinase-1	HK1
80	Q14541	Hepatocyte nuclear factor 4-gamma	HNF4G
81	O60760	Hematopoietic prostaglandin D synthase	HPGDS
82	P28845	Corticosteroid 11-beta-dehydrogenase isozyme 1	HSD11B1
83	P14061	Estradiol 17-beta-dehydrogenase 1	HSD17B1
84	P07900	Heat shock protein HSP 90-alpha	HSP90AA1
85	P11142	Heat shock cognate 71 kDa protein	HSPA8
86	P05019	Insulin-like growth factor I	IGF1
87	P08069	Insulin-like growth factor 1 receptor	IGF1R
88	P29218	Inositol monophosphatase 1	IMPA1
89	P12268	Inosine-5'-monophosphate dehydrogenase 2	IMPDH2
90	Q96AZ6	Interferon-stimulated gene 20 kDa protein	ISG20
91	Q08881	Tyrosine-protein kinase ITK/TSK	ITK
92	O60674	Tyrosine-protein kinase JAK2	JAK2
93	P52333	Tyrosine-protein kinase JAK3	JAK3
94	P35968	Vascular endothelial growth factor receptor 2	KDR
95	P52732	Kinesin-like protein KIF11	KIF11
96	P10721	Mast/stem cell growth factor receptor Kit	KIT
97	P06239	Tyrosine-protein kinase Lck	LCK
98	P05162	Galectin-2	LGALS2
99	P48449	Lanosterol synthase	LSS
100	P27338	Amine oxidase [flavin-containing] B	MAOB
101	P53779	Mitogen-activated protein kinase 10	MAPK10
102	Q16539	Mitogen-activated protein kinase 14	MAPK14
103	P49137	MAP kinase-activated protein kinase 2	MAPKAPK2
104	Q00987	E3 ubiquitin-protein ligase Mdm2	MDM2
105	P08581	Hepatocyte growth factor receptor	MET
106	P50579	Methionine aminopeptidase 2	METAP2
107	P08473	Neprilysin	MME
108	P39900	Macrophage metalloelastase	MMP12
109	P45452	Collagenase 3	MMP13
110	P08254	Stromelysin-1	MMP3
111	P22894	Neutrophil collagenase	MMP8
112	Q13126	S-methyl-5'-thioadenosine phosphorylase	MTAP
113	P62166	Neuronal calcium sensor 1	NCS1
114	Q9HAN9	Nicotinamide/nicotinic acid mononucleotide adenylyltransferase 1	NMNAT1
115	P29474	Nitric oxide synthase, endothelial	NOS3
116	P15559	NAD(P)H dehydrogenase [quinone] 1	NQO1
117	P16083	Ribosyldihydronicotinamide dehydrogenase [quinone]	NQO2
118	P55055	Oxysterols receptor LXR-beta	NR1H2
119	Q13133	Oxysterols receptor LXR-alpha	NR1H3
120	Q96RI1	Bile acid receptor	NR1H4
121	O75469	Nuclear receptor subfamily 1 group I member 2	NR1I2
122	Q14994	Nuclear receptor subfamily 1 group I member 3	NR1I3
123	P04150	Glucocorticoid receptor	NR3C1
124	P08235	Mineralocorticoid receptor	NR3C2
125	Q9NPB1	5'(3')-deoxyribonucleotidase, mitochondrial	NT5M
126	P00480	Ornithine carbamoyltransferase, mitochondrial	OTC
127	Q9UM07	Protein-arginine deiminase type-4	PADI4
128	P00439	Phenylalanine-4-hydroxylase	PAH
129	Q9NQU5	Serine/threonine-protein kinase PAK 6	PAK6
130	P09874	Poly [ADP-ribose] polymerase 1	PARP1
131	P35558	Phosphoenolpyruvate carboxykinase, cytosolic [GTP]	PCK1
132	Q13370	cGMP-inhibited 3',5'-cyclic phosphodiesterase B	PDE3B
133	Q07343	cAMP-specific 3',5'-cyclic phosphodiesterase 4B	PDE4B
134	Q08499	cAMP-specific 3',5'-cyclic phosphodiesterase 4D	PDE4D
135	O76074	cGMP-specific 3',5'-cyclic phosphodiesterase	PDE5A
136	Q15119	[Pyruvate dehydrogenase (acetyl-transferring)] kinase isozyme 2, mitochondrial	PDK2
137	O15530	3-phosphoinositide-dependent protein kinase 1	PDPK1
138	P49763	Placenta growth factor	PGF
139	P06401	Progesterone receptor	PGR
140	P11309	Serine/threonine-protein kinase pim-1	PIM1
141	O15496	Group 10 secretory phospholipase A2	PLA2G10
142	P14555	Phospholipase A2, membrane associated	PLA2G2A
143	P00750	Tissue-type plasminogen activator	PLAT
144	P11086	Phenylethanolamine N-methyltransferase	PNMT
145	Q07869	Peroxisome proliferator-activated receptor alpha	PPARA
146	Q03181	Peroxisome proliferator-activated receptor delta	PPARD
147	P37231	Peroxisome proliferator-activated receptor gamma	PPARG
148	P18031	Tyrosine-protein phosphatase non-receptor type 1	PTPN1
149	Q06124	Tyrosine-protein phosphatase non-receptor type 11	PTPN11
150	P15153	Ras-related C3 botulinum toxin substrate 2	RAC2
151	P10276	Retinoic acid receptor alpha	RARA
152	P10826	Retinoic acid receptor beta	RARB
153	P02753	Retinol-binding protein 4	RBP4
154	P00797	Renin	REN
155	Q15382	GTP-binding protein Rheb	RHEB
156	P61586	Transforming protein RhoA	RHOA
157	P12724	Eosinophil cationic protein	RNASE3
158	P35398	Nuclear receptor ROR-alpha	RORA
159	P19793	Retinoic acid receptor RXR-alpha	RXRA
160	P28702	Retinoic acid receptor RXR-beta	RXRB
161	O76054	SEC14-like protein 2	SEC14L2
162	P01009	Alpha-1-antitrypsin	SERPINA1
163	P04278	Sex hormone-binding globulin	SHBG
164	P34896	Serine hydroxymethyltransferase, cytosolic	SHMT1
165	P04179	Superoxide dismutase [Mn], mitochondrial	SOD2
166	Q00796	Sorbitol dehydrogenase	SORD
167	P12931	Proto-oncogene tyrosine-protein kinase Src	SRC
168	P42224	Signal transducer and activator of transcription 1-alpha/beta	STAT1
169	P49888	Estrogen sulfotransferase	SULT1E1
170	Q06520	Bile salt sulfotransferase	SULT2A1
171	O00204	Sulfotransferase family cytosolic 2B member 1	SULT2B1
172	P43405	Tyrosine-protein kinase SYK	SYK
173	P36897	TGF-beta receptor type-1	TGFBR1
174	Q07912	Activated CDC42 kinase 1	TNK2
175	O43617	Trafficking protein particle complex subunit 3	TRAPPC3
176	P49638	Alpha-tocopherol transfer protein	TTPA
177	P02766	Transthyretin	TTR
178	Q9BZX2	Uridine-cytidine kinase 2	UCK2
179	P11172	Uridine 5'-monophosphate synthase	UMPS
180	P42768	Wiskott-Aldrich syndrome protein	WAS
181	P54577	Tyrosine--tRNA ligase, cytoplasmic	YARS
182	Q08188	Protein-glutamine gamma-glutamyltransferase E	TGM3
183	P32589	Heat shock protein homolog SSE1	SSE1
184	P05451	Lithostathine-1-alpha	REG1A
185	P06737	Glycogen phosphorylase, liver form	PYGL
186	Q9UKM7	Endoplasmic reticulum mannosyl-oligosaccharide 1,2-alpha-mannosidase	MAN1B1
187	P17931	Galectin-3	LGALS3
188	P35557	Glucokinase	GCK
189	Q13231	Chitotriosidase-1	CHIT1
190	P23141	Liver carboxylesterase 1	CES1
191	P35520	Cystathionine beta-synthase	CBS
192	P56817	Beta-secretase 1	BACE1
